# Supplementary material for: The pleiotropic functions of Pri smORF peptides synchronize leg development regulators
Source: PLoS Genet. 2023 Oct 30;19(10):e1011004. doi: 10.1371/journal.pgen.1011004 (PMC10635573; doi:10.1371/journal.pgen.1011004)
Supplement: S1 Data — (XLSX) [file pgen.1011004.s010.xlsx]

## Sheet: Apoptotic_Index_Pri
Dll>	RNAi luc	RNAi pri	RNAi pri + miRHG
	2.50196	3.39123	0.258001
	2.50196	1.02285	0.279142
	2.50196	1.65178	0.307662
	2.50196	2.47308	0.0350754
	2.50196	3.53634	0.223515
	2.50196	1.18212
	2.50196	6.38986
	2.50196	1.15497
	2.50196	2.36911
	2.50196	1.42089
	2.50196	1.51737
	2.50196	3.75186
	2.50196	2.31642
	2.50196	1.51664
	2.50196	3.26761
	2.50196
	2.50196
	2.50196

## Sheet: Apoptotic_Index_Svb
En>	RNAi luc	RNAi Svb	RNAi svb +DIAP1	RNAi svb+p35	RNAi svb+miRHG
	1.60396	10.0497	1.3021	4.65249	0.243987
	1.14003	2.7948	3.32259	3.04406	0.783192
	2.06182	4.01255	2.41951	6.56076	0.293766
	1.64877	3.33897	2.31014	3.68254	0.238117
	8.08249	2.58513	3.73377	2.72273	0.01227
	2.16736	8.39255	3.22649	5.26285	0.0772864
	1.18325	6.45409	0.617053	3.32094
	1.84235	11.0314	3.30268	4.80775
	3.70671	4.82664	2.14376	1.17983
	3.22642	12.0144	2.31577	2.03595
		3.87626	1.20581	2.67822
		9.47321		3.22329
		1.7767
		5.73182
		5.36061
		14.151
		3.24466
		7.057
		4.40788

## Sheet: GraphPadPrism5_stats_Svb
Number of families	1
Number of comparisons per family	11
Alpha	0.05
Tukey's multiple comparisons test	Mean Diff.	95.00% CI of diff.	Significant?	Summary	Adjusted P Value
RNAi luc vs. RNAi Svb	-3.68	-6.244 to -1.116	Yes	**	0.0011	A-B
RNAi luc vs. RNAi svb +DIAP1	0.3118	-2.556 to 3.180	No	ns	0.9995	A-C
RNAi luc vs. RNAi svb+miRHG	2.392	-0.9978 to 5.781	No	ns	0.3134	A-E
RNAi luc vs. RNAi svb+miRHG	2.286	-0.7300 to 5.301	No	ns	0.2394	A-F
RNAi Svb vs. RNAi svb +DIAP1	3.992	1.505 to 6.478	Yes	***	0.0002	B-C
RNAi Svb vs. RNAi svb+miRHG	6.072	2.998 to 9.145	Yes	****	<0.0001	B-E
RNAi Svb vs. RNAi svb+miRHG	5.966	3.310 to 8.622	Yes	****	<0.0001	B-F
RNAi svb +DIAP1 vs. RNAi svb+miRHG	2.08	-1.251 to 5.411	No	ns	0.4504	C-E
RNAi svb +DIAP1 vs. RNAi svb+miRHG	1.974	-0.9762 to 4.924	No	ns	0.372	C-F
RNAi svb+p35 vs. RNAi svb+miRHG	3.323	0.04112 to 6.605	Yes	*	0.0455	D-E
RNAi svb+p35 vs. RNAi svb+miRHG	3.217	0.3228 to 6.111	Yes	*	0.0209	D-F
RNAi svb+miRHG p35 vs. RNAi svb+miRHG	-0.1059	-3.565 to 3.353	No	ns	>0.9999	E-F
Test details	Mean 1	Mean 2	Mean Diff.	SE of diff.	n1	n2	q	DF
RNAi luc vs. RNAi Svb	2.666	6.346	-3.68	0.8715	10	19	5.971	61
RNAi luc vs. RNAi svb +DIAP1	2.666	2.355	0.3118	0.9747	10	11	0.4524	61
RNAi luc vs. RNAi svb+miRHG	2.666	0.3806	2.286	1.025	10	9	3.154	61
RNAi Svb vs. RNAi svb +DIAP1	6.346	2.355	3.992	0.8452	19	11	6.679	61
RNAi Svb vs. RNAi svb+miRHG	6.346	0.2748	6.072	1.045	19	6	8.219	61
RNAi Svb vs. RNAi svb+miRHG	6.346	0.3806	5.966	0.9027	19	9	9.346	61
RNAi svb +DIAP1 vs. RNAi svb+miRHG	2.355	0.2748	2.08	1.132	11	6	2.598	61
RNAi svb +DIAP1 vs. RNAi svb+miRHG	2.355	0.3806	1.974	1.003	11	9	2.784	61
RNAi svb+p35 vs. RNAi svb+miRHG	3.598	0.2748	3.323	1.115	12	6	4.213	61
RNAi svb+p35 vs. RNAi svb+miRHG	3.598	0.3806	3.217	0.9837	12	9	4.625	61
RNAi svb+miRHG p35 vs. RNAi svb+miRHG	0.2748	0.3806	-0.1059	1.176	6	9	0.1273	61

## Sheet: GraphPadPrism5_stats_Pri
Number of families	1
Number of comparisons per family	3
Alpha	0.05
Tukey's multiple comparisons test	Mean Diff.	95.00% CI of diff.	Significant?	Summary	Adjusted P Value
RNAi luc vs. RNAi pri	-1.159	-2.300 to -0.01830	Yes	*	0.0447	A-B
RNAi luc vs. RNAi pri + miRHG	1.084	-0.5658 to 2.734	No	ns	0.3528	A-C
RNAi pri vs. RNAi pri + miRHG	2.243	0.5580 to 3.929	Yes	**	0.0038	B-C
Test details	Mean 1	Mean 2	Mean Diff.	SE of diff.	n1	n2	q	DF
RNAi luc vs. RNAi pri	1.305	2.464	-1.159	0.4035	18	15	4.063	51
RNAi luc vs. RNAi pri + miRHG	1.305	0.2207	1.084	0.5835	18	5	2.628	51
RNAi pri vs. RNAi pri + miRHG	2.464	0.2207	2.243	0.596	15	5	5.323	51
